# Supplementary material for: Type III interferon, age and IFNL gene single nucleotide polymorphisms determine the characteristics of H1N1 influenza infection
Source: Front Immunol. 2025 May 14;16:1592841. doi: 10.3389/fimmu.2025.1592841 (PMC12116514; doi:10.3389/fimmu.2025.1592841)
Supplement: Supplementary Figure 1 — Human AECs from young donors support higher H1N1 viral replication and do not respond to antiviral treatment with IL-29. (A) IL-29 expression level in PR8 viruses-infected (MOI=1) and mock-infected AECs isolated from young, adult or old donors. The culture supernatants were collected 24 hours after viral infection for IL-29 detection by ELISA. (B) Virus titer in PR8 viruses-infected (MOI=1) AECs isolated from young, adult or old donors. The culture supernatants were collected 24 hours after viral infection for virus titer detection by plaque assay. (C) Virus titer detected by plaque assay in PR8 viruses-infected (MOI=1) AECs isolated from young donors with or without IL-29 treatment. (D) Virus titer detected by plaque assay in PR8 viruses-infected (MOI=1) AECs isolated from adult donors with or without IL-29 treatment. (E) Virus titer detected by plaque assay in PR8 viruses-infected (MOI=1) AECs isolated from old donors with or without IL-29 treatment. . Significant differences are indicated as follows: *p<0.05, **p<0.01, and ***p<0.001. ns, no significant difference. [file DataSheet1.zip]

Archive with 14 entries (13 files):
- 20250313 supplementary materials/
- 20250313 supplementary materials/20250313 Supplementary Figure 1.tif
- 20250313 supplementary materials/20250313 Supplementary Figure 2.tif
- 20250313 supplementary materials/20250313 Supplementary Figure 3.tif
- 20250313 supplementary materials/20250313 Supplementary Figure 4.tif
- 20250313 supplementary materials/20250313 Supplementary Table 1.doc
- 20250313 supplementary materials/20250313 Supplementary Table 2.doc
- 20250313 supplementary materials/20250313 Supplementary Table 3.doc
- 20250313 supplementary materials/20250313 Supplementary Table 4.doc
- 20250313 supplementary materials/20250313 Supplementary Table 5.doc
- 20250313 supplementary materials/20250313 Supplementary Table 6.doc
- 20250313 supplementary materials/20250313 Supplementary Table 7 .doc
- 20250313 supplementary materials/20250313 Supplementary Table 8.doc
- 20250313 supplementary materials/20250313 Supplementary Table 9 .doc
